# Supplementary material for: Modeling Physiological Predictors of Running Velocity for Endurance Athletes
Source: J Clin Med. 2022 Nov 11;11(22):6688. doi: 10.3390/jcm11226688 (PMC9696488; doi:10.3390/jcm11226688)
Supplement: Supplementary file 1 [file jcm-11-06688-s001.zip]

Archive with 1 entries (1 files):
- jcm-1964154-supplementary.pdf
